# Supplementary material for: Cang-ai volatile oil alleviates nasal inflammation via Th1/Th2 cell imbalance regulation in a rat model of ovalbumin-induced allergic rhinitis
Source: Front Pharmacol. 2024 May 21;15:1332036. doi: 10.3389/fphar.2024.1332036 (PMC11148258; doi:10.3389/fphar.2024.1332036)
Supplement: Supplementary file 1 [file DataSheet3.ZIP]

Archive with 37 entries (30 files):
- Microscopy images-Giemsa_200x_50um/
- Microscopy images-Giemsa_200x_50um/CAVO-H/
- Microscopy images-Giemsa_200x_50um/CAVO-H/CAVO-H 1 Giemsa_200x_50um_1.jpeg
- Microscopy images-Giemsa_200x_50um/CAVO-H/CAVO-H 2 Giemsa_200x_50um_1.jpeg
- Microscopy images-Giemsa_200x_50um/CAVO-H/CAVO-H 3 Giemsa_200x_50um_1.jpeg
- Microscopy images-Giemsa_200x_50um/CAVO-H/CAVO-H 4 Giemsa_200x_50um_1.jpeg
- Microscopy images-Giemsa_200x_50um/CAVO-H/CAVO-H 5 Giemsa_200x_50um_1.jpeg
- Microscopy images-Giemsa_200x_50um/CAVO-L/
- Microscopy images-Giemsa_200x_50um/CAVO-L/CAVO-L 1 Giemsa_200x_50um_1.jpeg
- Microscopy images-Giemsa_200x_50um/CAVO-L/CAVO-L 2 Giemsa_200x_50um_1.jpeg
- Microscopy images-Giemsa_200x_50um/CAVO-L/CAVO-L 3 Giemsa_200x_50um_1.jpeg
- Microscopy images-Giemsa_200x_50um/CAVO-L/CAVO-L 4 Giemsa_200x_50um_1.jpeg
- Microscopy images-Giemsa_200x_50um/CAVO-L/CAVO-L 5 Giemsa_200x_50um_1.jpeg
- Microscopy images-Giemsa_200x_50um/CAVO-M/
- Microscopy images-Giemsa_200x_50um/CAVO-M/CAVO-M 1 Giemsa_200x_50um_1.jpeg
- Microscopy images-Giemsa_200x_50um/CAVO-M/CAVO-M 2 Giemsa_200x_50um_1.jpeg
- Microscopy images-Giemsa_200x_50um/CAVO-M/CAVO-M 3 Giemsa_200x_50um_1.jpeg
- Microscopy images-Giemsa_200x_50um/CAVO-M/CAVO-M 4 Giemsa_200x_50um_1.jpeg
- Microscopy images-Giemsa_200x_50um/CAVO-M/CAVO-M 5 Giemsa_200x_50um_1.jpeg
- Microscopy images-Giemsa_200x_50um/Control/
- Microscopy images-Giemsa_200x_50um/Control/Control 1 Giemsa_200x_50um_1.jpeg
- Microscopy images-Giemsa_200x_50um/Control/Control 2 Giemsa_200x_50um_1.jpeg
- Microscopy images-Giemsa_200x_50um/Control/Control 3 Giemsa_200x_50um_1.jpeg
- Microscopy images-Giemsa_200x_50um/Control/Control 4 Giemsa_200x_50um_1.jpeg
- Microscopy images-Giemsa_200x_50um/Control/Control 5 Giemsa_200x_50um_1.jpeg
- Microscopy images-Giemsa_200x_50um/Loratadine/
- Microscopy images-Giemsa_200x_50um/Loratadine/Loratadine 1 Giemsa_200x_50um_1.jpeg
- Microscopy images-Giemsa_200x_50um/Loratadine/Loratadine 2 Giemsa_200x_50um_1.jpeg
- Microscopy images-Giemsa_200x_50um/Loratadine/Loratadine 4 Giemsa_200x_50um_1.jpeg
- Microscopy images-Giemsa_200x_50um/Loratadine/Loratadine3 Giemsa_200x_50um_1.jpeg
- Microscopy images-Giemsa_200x_50um/Loratadine/Loratadine5 Giemsa_200x_50um_1.jpeg
- Microscopy images-Giemsa_200x_50um/Model/
- Microscopy images-Giemsa_200x_50um/Model/Model 1 Giemsa_200x_50um_1.jpeg
- Microscopy images-Giemsa_200x_50um/Model/Model 2 Giemsa_200x_50um_1.jpeg
- Microscopy images-Giemsa_200x_50um/Model/Model 3 Giemsa_200x_50um_1.jpeg
- Microscopy images-Giemsa_200x_50um/Model/Model 4 Giemsa_200x_50um_1.jpeg
- Microscopy images-Giemsa_200x_50um/Model/Model 5 Giemsa_200x_50um_1.jpeg
