# Supplementary material for: Cang-ai volatile oil alleviates nasal inflammation via Th1/Th2 cell imbalance regulation in a rat model of ovalbumin-induced allergic rhinitis
Source: Front Pharmacol. 2024 May 21;15:1332036. doi: 10.3389/fphar.2024.1332036 (PMC11148258; doi:10.3389/fphar.2024.1332036)
Supplement: Supplementary file 2 [file DataSheet4.ZIP]

Archive with 37 entries (30 files):
- Microscopy images-H&E_200x_50um/
- Microscopy images-H&E_200x_50um/CAVO-H/
- Microscopy images-H&E_200x_50um/CAVO-H/CAVO-H1 H&E_200x_50um_1.jpeg
- Microscopy images-H&E_200x_50um/CAVO-H/CAVO-H2 H&E_200x_50um_1.jpeg
- Microscopy images-H&E_200x_50um/CAVO-H/CAVO-H3 H&E_200x_50um_1.jpeg
- Microscopy images-H&E_200x_50um/CAVO-H/CAVO-H4 H&E_200x_50um_1.jpeg
- Microscopy images-H&E_200x_50um/CAVO-H/CAVO-H5 H&E_200x_50um_1.jpeg
- Microscopy images-H&E_200x_50um/CAVO-L/
- Microscopy images-H&E_200x_50um/CAVO-L/CAVO-L1 H&E_200x_50um_1.jpeg
- Microscopy images-H&E_200x_50um/CAVO-L/CAVO-L2 H&E_200x_50um_1.jpeg
- Microscopy images-H&E_200x_50um/CAVO-L/CAVO-L3 H&E_200x_50um_1.jpeg
- Microscopy images-H&E_200x_50um/CAVO-L/CAVO-L4 H&E_200x_50um_1.jpeg
- Microscopy images-H&E_200x_50um/CAVO-L/CAVO-L5 H&E_200x_50um_1.jpeg
- Microscopy images-H&E_200x_50um/CAVO-M/
- Microscopy images-H&E_200x_50um/CAVO-M/CAVO-M1 H&E_200x_50um_1.jpeg
- Microscopy images-H&E_200x_50um/CAVO-M/CAVO-M2 H&E_200x_50um_1.jpeg
- Microscopy images-H&E_200x_50um/CAVO-M/CAVO-M3 H&E_200x_50um_1.jpeg
- Microscopy images-H&E_200x_50um/CAVO-M/CAVO-M4 H&E_200x_50um_1.jpeg
- Microscopy images-H&E_200x_50um/CAVO-M/CAVO-M5 H&E_200x_50um_1.jpeg
- Microscopy images-H&E_200x_50um/Control/
- Microscopy images-H&E_200x_50um/Control/Control 1 H&E_200x_50um_1.jpeg
- Microscopy images-H&E_200x_50um/Control/Control 2 H&E_200x_50um_1.jpeg
- Microscopy images-H&E_200x_50um/Control/Control3 H&E_200x_50um_1.jpeg
- Microscopy images-H&E_200x_50um/Control/Control4 H&E_200x_50um_1.jpeg
- Microscopy images-H&E_200x_50um/Control/Control5 H&E_200x_50um_1.jpeg
- Microscopy images-H&E_200x_50um/Loratadine/
- Microscopy images-H&E_200x_50um/Loratadine/Loratadine1 H&E_200x_50um_1.jpeg
- Microscopy images-H&E_200x_50um/Loratadine/Loratadine2 H&E_200x_50um_1.jpeg
- Microscopy images-H&E_200x_50um/Loratadine/Loratadine3 H&E_200x_50um_1.jpeg
- Microscopy images-H&E_200x_50um/Loratadine/Loratadine4 H&E_200x_50um_1.jpeg
- Microscopy images-H&E_200x_50um/Loratadine/Loratadine5 H&E_200x_50um_1.jpeg
- Microscopy images-H&E_200x_50um/Model/
- Microscopy images-H&E_200x_50um/Model/Model1 H&E_200x_50um_1.jpeg
- Microscopy images-H&E_200x_50um/Model/Model2 H&E_200x_50um_1.jpeg
- Microscopy images-H&E_200x_50um/Model/Model3 H&E_200x_50um_1.jpeg
- Microscopy images-H&E_200x_50um/Model/Model4 H&E_200x_50um_1.jpeg
- Microscopy images-H&E_200x_50um/Model/Model5 H&E_200x_50um_1.jpeg
