# Supplementary material for: Cang-ai volatile oil alleviates nasal inflammation via Th1/Th2 cell imbalance regulation in a rat model of ovalbumin-induced allergic rhinitis
Source: Front Pharmacol. 2024 May 21;15:1332036. doi: 10.3389/fphar.2024.1332036 (PMC11148258; doi:10.3389/fphar.2024.1332036)
Supplement: Supplementary file 3 [file DataSheet1.ZIP]

Archive with 63 entries (50 files):
- Flow cytometry data (.fcs)/
- Flow cytometry data (.fcs)/CD3CD4 IFN-γ andIL-4/
- Flow cytometry data (.fcs)/CD3CD4 IFN-γ andIL-4/CAVO-H/
- Flow cytometry data (.fcs)/CD3CD4 IFN-γ andIL-4/CAVO-H/Specimen_001_1_021.fcs
- Flow cytometry data (.fcs)/CD3CD4 IFN-γ andIL-4/CAVO-H/Specimen_001_2_020.fcs
- Flow cytometry data (.fcs)/CD3CD4 IFN-γ andIL-4/CAVO-H/Specimen_001_3_013.fcs
- Flow cytometry data (.fcs)/CD3CD4 IFN-γ andIL-4/CAVO-H/Specimen_001_4_017.fcs
- Flow cytometry data (.fcs)/CD3CD4 IFN-γ andIL-4/CAVO-H/Specimen_001_5_016.fcs
- Flow cytometry data (.fcs)/CD3CD4 IFN-γ andIL-4/CAVO-L/
- Flow cytometry data (.fcs)/CD3CD4 IFN-γ andIL-4/CAVO-L/Specimen_001_1_019.fcs
- Flow cytometry data (.fcs)/CD3CD4 IFN-γ andIL-4/CAVO-L/Specimen_001_2_010.fcs
- Flow cytometry data (.fcs)/CD3CD4 IFN-γ andIL-4/CAVO-L/Specimen_001_3_030.fcs
- Flow cytometry data (.fcs)/CD3CD4 IFN-γ andIL-4/CAVO-L/Specimen_001_4_033.fcs
- Flow cytometry data (.fcs)/CD3CD4 IFN-γ andIL-4/CAVO-L/Specimen_001_5_035.fcs
- Flow cytometry data (.fcs)/CD3CD4 IFN-γ andIL-4/CAVO-M/
- Flow cytometry data (.fcs)/CD3CD4 IFN-γ andIL-4/CAVO-M/Specimen_001_1_011.fcs
- Flow cytometry data (.fcs)/CD3CD4 IFN-γ andIL-4/CAVO-M/Specimen_001_2_018.fcs
- Flow cytometry data (.fcs)/CD3CD4 IFN-γ andIL-4/CAVO-M/Specimen_001_3_026.fcs
- Flow cytometry data (.fcs)/CD3CD4 IFN-γ andIL-4/CAVO-M/Specimen_001_4_025.fcs
- Flow cytometry data (.fcs)/CD3CD4 IFN-γ andIL-4/CAVO-M/Specimen_001_5_028.fcs
- Flow cytometry data (.fcs)/CD3CD4 IFN-γ andIL-4/Control/
- Flow cytometry data (.fcs)/CD3CD4 IFN-γ andIL-4/Control/Specimen_001_1_032.fcs
- Flow cytometry data (.fcs)/CD3CD4 IFN-γ andIL-4/Control/Specimen_001_2_034.fcs
- Flow cytometry data (.fcs)/CD3CD4 IFN-γ andIL-4/Control/Specimen_001_3_012.fcs
- Flow cytometry data (.fcs)/CD3CD4 IFN-γ andIL-4/Control/Specimen_001_4_022.fcs
- Flow cytometry data (.fcs)/CD3CD4 IFN-γ andIL-4/Control/Specimen_001_5_009.fcs
- Flow cytometry data (.fcs)/CD3CD4 IFN-γ andIL-4/Model/
- Flow cytometry data (.fcs)/CD3CD4 IFN-γ andIL-4/Model/Specimen_001_1_002.fcs
- Flow cytometry data (.fcs)/CD3CD4 IFN-γ andIL-4/Model/Specimen_001_2_003.fcs
- Flow cytometry data (.fcs)/CD3CD4 IFN-γ andIL-4/Model/Specimen_001_3_001.fcs
- Flow cytometry data (.fcs)/CD3CD4 IFN-γ andIL-4/Model/Specimen_001_4_004.fcs
- Flow cytometry data (.fcs)/CD3CD4 IFN-γ andIL-4/Model/Specimen_001_5_024.fcs
- Flow cytometry data (.fcs)/CD3CD4 T-bet and GATA-3/
- Flow cytometry data (.fcs)/CD3CD4 T-bet and GATA-3/CAVO-H/
- Flow cytometry data (.fcs)/CD3CD4 T-bet and GATA-3/CAVO-H/Specimen_001_1_026.fcs
- Flow cytometry data (.fcs)/CD3CD4 T-bet and GATA-3/CAVO-H/Specimen_001_2_024.fcs
- Flow cytometry data (.fcs)/CD3CD4 T-bet and GATA-3/CAVO-H/Specimen_001_3_020.fcs
- Flow cytometry data (.fcs)/CD3CD4 T-bet and GATA-3/CAVO-H/Specimen_001_4_025.fcs
- Flow cytometry data (.fcs)/CD3CD4 T-bet and GATA-3/CAVO-H/Specimen_001_5_028.fcs
- Flow cytometry data (.fcs)/CD3CD4 T-bet and GATA-3/CAVO-L/
- Flow cytometry data (.fcs)/CD3CD4 T-bet and GATA-3/CAVO-L/Specimen_001_1_022.fcs
- Flow cytometry data (.fcs)/CD3CD4 T-bet and GATA-3/CAVO-L/Specimen_001_2_034.fcs
- Flow cytometry data (.fcs)/CD3CD4 T-bet and GATA-3/CAVO-L/Specimen_001_3_018.fcs
- Flow cytometry data (.fcs)/CD3CD4 T-bet and GATA-3/CAVO-L/Specimen_001_4_019.fcs
- Flow cytometry data (.fcs)/CD3CD4 T-bet and GATA-3/CAVO-L/Specimen_001_5_017.fcs
- Flow cytometry data (.fcs)/CD3CD4 T-bet and GATA-3/CAVO-M/
- Flow cytometry data (.fcs)/CD3CD4 T-bet and GATA-3/CAVO-M/Specimen_001_1_033.fcs
- Flow cytometry data (.fcs)/CD3CD4 T-bet and GATA-3/CAVO-M/Specimen_001_2_029.fcs
- Flow cytometry data (.fcs)/CD3CD4 T-bet and GATA-3/CAVO-M/Specimen_001_3_031.fcs
- Flow cytometry data (.fcs)/CD3CD4 T-bet and GATA-3/CAVO-M/Specimen_001_4_035.fcs
- Flow cytometry data (.fcs)/CD3CD4 T-bet and GATA-3/CAVO-M/Specimen_001_5_030.fcs
- Flow cytometry data (.fcs)/CD3CD4 T-bet and GATA-3/Control/
- Flow cytometry data (.fcs)/CD3CD4 T-bet and GATA-3/Control/Specimen_001_1_008.fcs
- Flow cytometry data (.fcs)/CD3CD4 T-bet and GATA-3/Control/Specimen_001_2_012.fcs
- Flow cytometry data (.fcs)/CD3CD4 T-bet and GATA-3/Control/Specimen_001_3_014.fcs
- Flow cytometry data (.fcs)/CD3CD4 T-bet and GATA-3/Control/Specimen_001_4_003.fcs
- Flow cytometry data (.fcs)/CD3CD4 T-bet and GATA-3/Control/Specimen_001_5_010.fcs
- Flow cytometry data (.fcs)/CD3CD4 T-bet and GATA-3/Model/
- Flow cytometry data (.fcs)/CD3CD4 T-bet and GATA-3/Model/Specimen_001_M17_005.fcs
- Flow cytometry data (.fcs)/CD3CD4 T-bet and GATA-3/Model/Specimen_001_M19_007.fcs
- Flow cytometry data (.fcs)/CD3CD4 T-bet and GATA-3/Model/Specimen_001_M27_001.fcs
- Flow cytometry data (.fcs)/CD3CD4 T-bet and GATA-3/Model/Specimen_001_M28_004.fcs
- Flow cytometry data (.fcs)/CD3CD4 T-bet and GATA-3/Model/Specimen_001_M30_006.fcs
