# Supplementary material for: Cang-ai volatile oil alleviates nasal inflammation via Th1/Th2 cell imbalance regulation in a rat model of ovalbumin-induced allergic rhinitis
Source: Front Pharmacol. 2024 May 21;15:1332036. doi: 10.3389/fphar.2024.1332036 (PMC11148258; doi:10.3389/fphar.2024.1332036)
Supplement: Supplementary file 4 [file DataSheet6.ZIP]

Archive with 37 entries (30 files):
- Microscopy images-Immunohistochemistry-T-bet_200x_50um/
- Microscopy images-Immunohistochemistry-T-bet_200x_50um/CAVO-H/
- Microscopy images-Immunohistochemistry-T-bet_200x_50um/CAVO-H/1 T-bet_200x_50um_1.jpeg
- Microscopy images-Immunohistochemistry-T-bet_200x_50um/CAVO-H/2 T-bet_200x_50um_1.jpeg
- Microscopy images-Immunohistochemistry-T-bet_200x_50um/CAVO-H/3 T-bet_200x_50um_1.jpeg
- Microscopy images-Immunohistochemistry-T-bet_200x_50um/CAVO-H/4 T-bet_200x_50um_1.jpeg
- Microscopy images-Immunohistochemistry-T-bet_200x_50um/CAVO-H/5 T-bet_200x_50um_1.jpeg
- Microscopy images-Immunohistochemistry-T-bet_200x_50um/CAVO-L/
- Microscopy images-Immunohistochemistry-T-bet_200x_50um/CAVO-L/1 T-bet_200x_50um_1.jpeg
- Microscopy images-Immunohistochemistry-T-bet_200x_50um/CAVO-L/2 T-bet_200x_50um_1.jpeg
- Microscopy images-Immunohistochemistry-T-bet_200x_50um/CAVO-L/3 T-bet_200x_50um_1.jpeg
- Microscopy images-Immunohistochemistry-T-bet_200x_50um/CAVO-L/4 T-bet_200x_50um_1.jpeg
- Microscopy images-Immunohistochemistry-T-bet_200x_50um/CAVO-L/5 T-bet_200x_50um_1.jpeg
- Microscopy images-Immunohistochemistry-T-bet_200x_50um/CAVO-M/
- Microscopy images-Immunohistochemistry-T-bet_200x_50um/CAVO-M/1 T-bet_200x_50um_1.jpeg
- Microscopy images-Immunohistochemistry-T-bet_200x_50um/CAVO-M/2 T-bet_200x_50um_1.jpeg
- Microscopy images-Immunohistochemistry-T-bet_200x_50um/CAVO-M/3 T-bet_200x_50um_1.jpeg
- Microscopy images-Immunohistochemistry-T-bet_200x_50um/CAVO-M/4 T-bet_200x_50um_1.jpeg
- Microscopy images-Immunohistochemistry-T-bet_200x_50um/CAVO-M/5 T-bet_200x_50um_1.jpeg
- Microscopy images-Immunohistochemistry-T-bet_200x_50um/Control/
- Microscopy images-Immunohistochemistry-T-bet_200x_50um/Control/1 T-bet_200x_1.jpeg
- Microscopy images-Immunohistochemistry-T-bet_200x_50um/Control/2 T-bet_200x_50um_1.jpeg
- Microscopy images-Immunohistochemistry-T-bet_200x_50um/Control/3 T-bet_200x_50um_1.jpeg
- Microscopy images-Immunohistochemistry-T-bet_200x_50um/Control/4 T-bet_200x_50um_1.jpeg
- Microscopy images-Immunohistochemistry-T-bet_200x_50um/Control/5 T-bet_200x_50um_1.jpeg
- Microscopy images-Immunohistochemistry-T-bet_200x_50um/Loratadine/
- Microscopy images-Immunohistochemistry-T-bet_200x_50um/Loratadine/1 T-bet_200x_50um_1.jpeg
- Microscopy images-Immunohistochemistry-T-bet_200x_50um/Loratadine/2 T-bet_200x_50um_1.jpeg
- Microscopy images-Immunohistochemistry-T-bet_200x_50um/Loratadine/3 T-bet_200x_50um_1.jpeg
- Microscopy images-Immunohistochemistry-T-bet_200x_50um/Loratadine/4 T-bet_200x_50um_1.jpeg
- Microscopy images-Immunohistochemistry-T-bet_200x_50um/Loratadine/5 T-bet_200x_50um_1.jpeg
- Microscopy images-Immunohistochemistry-T-bet_200x_50um/Model/
- Microscopy images-Immunohistochemistry-T-bet_200x_50um/Model/1 T-bet_200x_50um_1.jpeg
- Microscopy images-Immunohistochemistry-T-bet_200x_50um/Model/2 T-bet_200x_50um_1.jpeg
- Microscopy images-Immunohistochemistry-T-bet_200x_50um/Model/3 T-bet_200x_50um_1.jpeg
- Microscopy images-Immunohistochemistry-T-bet_200x_50um/Model/4 T-bet_200x_50um_1.jpeg
- Microscopy images-Immunohistochemistry-T-bet_200x_50um/Model/5 T-bet_200x_50um_1.jpeg
