# Supplementary material for: Cang-ai volatile oil alleviates nasal inflammation via Th1/Th2 cell imbalance regulation in a rat model of ovalbumin-induced allergic rhinitis
Source: Front Pharmacol. 2024 May 21;15:1332036. doi: 10.3389/fphar.2024.1332036 (PMC11148258; doi:10.3389/fphar.2024.1332036)
Supplement: Supplementary file 5 [file DataSheet2.ZIP]

Archive with 3 entries (2 files):
- Script files and Source data/
- Script files and Source data/Script files .pzfx
- Script files and Source data/Source data .xlsx
