# Supplementary material for: Cang-ai volatile oil alleviates nasal inflammation via Th1/Th2 cell imbalance regulation in a rat model of ovalbumin-induced allergic rhinitis
Source: Front Pharmacol. 2024 May 21;15:1332036. doi: 10.3389/fphar.2024.1332036 (PMC11148258; doi:10.3389/fphar.2024.1332036)
Supplement: Supplementary file 5 [file DataSheet2.ZIP › Script files and Source data/Source data .xlsx]

## Sheet: Figure 1
Body wight (g)
	Control										Model										CAVO-L										CAVO-M										CAVO-H
0w	257.7	249.01	260.95	218.16	213.02	205.2	220.1	231.42	239.61	231.02	196.32	260.15	255.52	272.2	212.3	230.03	235.03	202.84	236.09	222.29	263.47	210.55	237.26	188.59	247.64	218.3	238.4	194.78	223.5	209.66	256.42	223.73	215.33	257.82	234.91	200.74	229.92	232.31	207.16	201.12	241.65	241.3	229.97	207.29	220.9	205.73	199.22	214.36	238.43
3w	298.01	250.93	309.64	270.77	273.55	201.41	231.74	239.31	241.62	238.09	216.33	298.82	265.15	284.26	239.53	240.14	251.84	218.71	249.72	239.13	297.58	232.55	276.9	240.34	303.62	232.32	250.86	227.01	266.34	225.56	293.65	319.87	267.15	283.81	277.13	248.33	285.36	228.36	243.78	218.6	303.67	222.39	278.07	257.64	251.26	304.96	223.04	227.22	327.93
5w	353.6	358.5	386.5	348.5	329.81	318.69	282.5	282.5	268.5	261.5	275.5	334.5	283	312.5	264.8	269.6	292.5	245.5	284.59	287.83	320.5	266.8	303	266.5	348.5	271.51	303.5	280.5	352.19	280.5	333.5	352.5	317.5	337.5	358.5	303.3	342.5	290.5	320.36	240.08	314.5	264	312.2	298.5	297.84	337.03	272.09	286.5	352.69
Nasal Rubbing( times /30 min)
	Control										Model										CAVO-L										CAVO-M										CAVO-H
0w	4	4	2	4	3	4	3	4	4	4	4	4	4	3	5	3	5	4	5	5	4	5	3	4	6	7	5	6	6	5	5	6	4	4	6	7	5	4	4	5	5	6	7	5	4	5	5	6	7
3w	5	4	3	5	4	4	5	5	6	6	40	42	41	42	42	40	44	40	43	44	49	47	47	42	41	43	42	49	47	47	40	42	44	43	41	43	46	45	45	43	48	45	41	49	49	49	48	38	38
5w	4	3	3	4	5	2	4	5	3	7	42	40	41	43	43	41	41	40	45	44	22	23	24	27	17	21	22	26	29	29	14	17	12	13	23	18	24	24	26	27	17	11	15	19	13	16	14	14	11
Sneezing (times /30 min)
	Control										Model										CAVO-L										CAVO-M										CAVO-H
0w	3	4	3	3	5	2	5	4	4	5	5	4	3	4	6	7	5	6	5	3	3	4	5	6	3	4	4	4	3	3	5	4	3	3	5	4	5	5	6	5	3	5	4	6	6	5	3	6	4
3w	4	3	2	3	4	6	3	6	5	5	50	52	59	50	60	55	59	56	53	57	59	57	57	52	51	53	52	59	57	57	50	52	54	53	51	53	56	55	55	53	58	55	54	59	59	59	58	58	58
5w	3	4	5	6	3	4	5	6	4	5	52	50	59	53	53	51	51	59	55	55	42	43	40	42	40	41	42	46	39	39	34	37	32	43	43	38	43	44	46	37	17	21	15	19	13	16	14	14	11
[truncated: 11 more columns]

## Sheet: Figure2
Number of Mast cells
Control	Model	CAVO-L	CAVO-M	CAVO-H	Loratadine
20	150	80	70	60	40
30	120	57	50	55	35
15	130	78	46	41	32
25	134	90	66	56	29
17	125	70	55	45	41
Number of Eoslnophls
Control	Model	CAVO-L	CAVO-M	CAVO-H	Loratadine
10	160	103	80	64	67
15	148	95	75	50	54
19	153	86	90	45	65
13	120	94	82	58	57
20	135	80	73	71	61
Number of Goblet cells
Control	Model	CAVO-L	CAVO-M	CAVO-H	Loratadine
18	80	70	51	30	28
20	84	60	41	42	32
16	61	54	39	27	22
15	94	50	42	34	34
14	78	49	35	38	28

## Sheet: Figure 3
IFN-γ (pg/ml)
Control	Model	CAVO-L	CAVO-M	CAVO-H	Loratadine
43.7104	20.6796	42.1428	65.3187	44.6052	86.3368
54.2058	22.7891	59.0887	62.8707	101.964	84.0886
51.2993	23.2555	58.8663	52.8583	81.844	66.8772
49.7395	23.9536	58.6438	45.0523	75.3523	62.8707
49.0707	25.1134	52.4129	41.9187	74.9055	55.9742
46.8395	25.3449	49.9624	41.6945	55.5292	53.9713
46.8395	27.88	45.7228	40.7973	53.304	53.7487
45.7228	30.8541	42.3669	38.1002	52.19	47.9554
42.8149	31.5376	35.8452	37.199	47.063	47.286
47.9554	32.22	31.0821	34.262	43.71	47.0628
IL-2 (pg/ml)
Control	Model	CAVO-L	CAVO-M	CAVO-H	Loratadine
95.881	32.543	111.854	105.826	80.257	110.577
93.74	45.553	106.772	90.096	77.911	100.822
88.89	31.78	105.512	89.794	77.327	88.589
85.592	38.458	96.188	83.211	75.29	85.89
83.805	46.352	93.435	82.027	75.29	83.211
82.322	50.374	85.293	79.082	74.42	82.618
75.871	47.152	81.731	77.035	72.687	75.29
75.29	49.028	68.392	75.871	66.972	73.264
70.39	43.17	65.275	68.962	58.571	70.963
61.07	47.955	63.868	66.688	60.235	67.255
IL-12（pg/ml）
Control	Model	CAVO-L	CAVO-M	CAVO-H	Loratadine
282.206	107.008	224.354	138.119	294.319	327.854
257.212	115.324	204.406	134.872	283.328	306.259
254.464	115.079	203.087	132.131	246.802	262.172
252.818	127.163	170.305	210.225	232.153	234.312
229.458	126.172	167.996	218.203	209.165	216.071
218.203	121.722	157.532	220.874	176.999	204.67
206.783	119.504	147.913	180.878	172.104	179.842
201.77	118.273	146.401	162.37	145.898	171.332
192.848	110.425	145.394	195.465	140.873	167.227
188.411	110.67	132.878	145.143	139.37	153.22
TNF-α (pg/ml)
Control	Model	CAVO-L	CAVO-M	CAVO-H	Loratadine
12.721	33.662	13.847	15.111	13.79	13.705
15.901	29.682	15.285	16.078	15.783	14.36
16.285	28.679	15.49	16.822	15.93	15.314
16.315	25.505	15.96	16.882	18.405	15.46
16.792	23.101	16.642	17.153	18.529	15.519
17.093	23.067	16.912	17.638	19.309	15.901
18.312	21.038	17.852	17.668	20.941	15.93
19.784	20.876	18.591	17.729	21.071	16.493
19.975	19.911	18.591	19.594	22.594	16.732
20.295	23.033	17.547	19.911	20.908	17.153
IL-4 (pg/ml)
Control	Model	CAVO-L	CAVO-M	CAVO-H	Loratadine
24.809	92.66	20.345	16.243	9.222	33.58
28.518	80.159	26.9	37.053	10.932	41.238
30.142	78.442	32.102	37.053	28.355	46.676
36.555	76.545	49.951	40.733	34.899	50.471
37.553	75.978	51.863	40.733	39.223	52.386
39.055	75.79	53.786	50.471	50.298	52.561
40.733	74.848	60.168	52.561	55.193	58.738
43.945	71.111	64.679	53.786	64.498	67.786
76.923	90.474	69.075	57.315	66.137	68.154
54.665	80.542	72.414	60.526	67.786	71.482
IL-5 (pg/ml)
Control	Model	CAVO-L	CAVO-M	CAVO-H	Loratadine
33.989	99.468	51.86	33.421	58.245	47.473
34.131	97.89	62.777	43.853	64.763	53.482
37.974	97.192	66.608	54.074	66.762	53.926
44.719	97.018	67.535	54.815	68.31	54.518
45.008	95.284	69.243	59.899	68.31	57.496
56.451	91.512	70.961	60.654	70.491	61.713
57.048	100.173	71.746	62.017	74.909	62.473
62.017	95.629	72.691	63.234	74.909	66.299
64.303	95.284	76.664	74.432	60.201	67.844
65.53	101.766	53.334	76.664	53.334	67.844
IL-6 (pg/ml)
Control	Model	CAVO-L	CAVO-M	CAVO-H	Loratadine
139.316	155.105	126.684	135.105	142.474	140.895
114.053	166.684	120.895	120.895	121.947	127.737
114.579	147.21	122.474	119.842	118.263	133.526
118.263	146.158	124.053	121.947	123	134.579
118.263	144.579	124.053	123.526	125.105	137.737
121.421	144.579	126.684	125.632	128.79	138.263
124.053	136.158	127.737	127.21	129.842	141.947
126.684	135.632	128.79	131.947	130.368	146.158
134.579	133.526	128.79	134.579	138.79	150.368
135.632	133	133	135.105	143.526	154.053
IL-13 (pg/ml)
Control	Model	CAVO-L	CAVO-M	CAVO-H	Loratadine
25.608	72.512	26.081	19.785	36.288	20.015
27.507	87.787	26.555	20.937	39.307	26.437
29.424	68.915	28.344	24.783	39.815	34.178
30.148	67.435	29.545	33.562	41.731	38.295
33.194	66.994	31.848	39.434	41.988	41.346
36.538	62.205	34.796	42.762	44.839	42.246
39.307	59.643	41.475	46.413	56.282	47.337
42.246	52.163	42.117	49.868	69.509	47.602
48.133	51.35	50.81	52.163	48.532	49.065
50.137	50.271	60.21	52.57	59.361	51.891
OVA-sIgE (ng/ml)
Control	Model	CAVO-L	CAVO-M	CAVO-H	Loratadine
20.2176	64.1231	19.301	29.961	26.011	26.62
21.3009	63.4799	19.86	32.658	35.807	28.246
24.9161	63.3997	32.539	32.956	39.066	29.099
26.232	62.6013	34.037	34.098	43.633	31.24
31.0648	61.5714	36.301	35.745	46.203	32.658
31.7692	60.9422	37.925	45.249	51.255	36.735
32.5386	60.3165	38.367	48.559	54.021	37.36
33.4348	59.9271	39.321	51.687	60.629	44.978
40.2846	59.3068	41.715	52.121	60.942	46.272
42.7691	58.2296	44.371	53.653	68.559	51.255
HIS (ng/ml)
Control	Model	CAVO-L	CAVO-M	CAVO-H	Loratadine
3.473	7.141	2.53	3.026	2.989	2.802
3.604	7.214	3.233	3.568	3.004	3.069
3.61	6.561	3.544	3.586	3.2	3.444
3.689	6.224	3.622	3.732	3.665	3.665
3.794	5.978	3.927	3.775	4.821	3.695
3.857	5.404	4.011	3.857	4.708	3.726
3.902	6.015	4.454	3.87	4.454	3.979
3.94	6.302	4.641	3.895	4.005	4.418
4.09	6.1	4.936	4.307	3.838	4.432
4.341	5.733	5.077	4.32	4.843	4.959

## Sheet: Figure4
IFN-γ+% in CD4+ cell
Control	Model	CAVO-L	CAVO-M	CAVO-H
14.65	6.61	14.18	18.9	20.51
11.08	7.2	13.94	16.1	17.19
11.19	7.93	13.13	11.66	11.86
10.09	6.68	10.45	13.91	9.06
11.3	5.11	9.8	10.63	11.6
IL-4+% in CD4+ cell
Control	Model	CAVO-L	CAVO-M	CAVO-H
2.66	6.22	2.26	1.83	2.09
2.73	6.29	2.89	1.67	2.07
2.36	3.76	2.56	4.98	3.44
1.59	3.77	4.16	2.04	2.7
1.64	2.8	2.92	2.59	2.37
Th1/Th2 (IFN-γ/IL-4+)
Control	Model	CAVO-L	CAVO-M	CAVO-H
5.50752	1.0627	6.27434	10.3279	9.8134
4.05861	1.14467	4.82353	9.64072	8.30435
4.74153	2.10904	5.12891	2.34137	3.44767
6.34591	1.77188	2.51202	6.81863	3.35556
6.89024	1.825	3.35616	4.10425	4.89452
T-bet+% in CD4+ cell
Control	Model	CAVO-L	CAVO-M	CAVO-H
Control	Model	CAVO-L	CAVO-M	CAVO-H
2.41	1.01	1.63	2.18	2.31
1.61	1.01	1.56	2.13	2.23
1.47	1.26	1.53	2.07	1.92
3.86	1.04	1.49	1.93	1.58
1.76	1.32	1.71	1.92	1.59
GATA-3+% in CD4+cell
Control	Model	CAVO-L	CAVO-M	CAVO-H
1.34	3.66	1.32	1.65	1.5
1.01	3.51	1.14	1.46	1.53
0.85	2.84	1.46	1.89	1.43
3.63	2.73	1.69	1.29	1.5
2.22	2.02	1.81	1.36	1.24
Th1/Th2 (T-bet/GATA-3)
Control	Model	CAVO-L	CAVO-M	CAVO-H
1.79851	0.275956	1.23485	1.32121	1.54
1.59406	0.287749	1.36842	1.4589	1.45752
1.72941	0.443662	1.04794	1.09524	1.34266
1.06336	0.380952	0.881657	1.49612	1.05333
0.792793	0.653465	0.944751	1.41176	1.28226

## Sheet: Figure5
T-bet mRNA
Control	Model	CAVO-L	CAVO-M	CAVO-H	Loratadine
1.80683	0.53	1.25365	2.19935	3.14973	3.78601
1.40143	0.573056	1.06957	1.32945	2.55024	3.07446
1.94604	0.506282	1.08233	2.50524	2.04291	2.88666
1.33	0.39	1.11246	1.57596	1.26266	1.25199
1.73547	0.54	1.22631	1.05	1.67511	1.01852
GATA-3 mRNA
Control	Model	CAVO-L	CAVO-M	CAVO-H	Loratadine
1	2.79	0.657223	0.581149	0.348275	0.333092
1.0799	2.38	0.718038	0.591633	0.576626	0.34217
1.10587	2.87	0.802562	0.611259	0.427118	0.380336
1.19593	3.01008	0.823872	0.672027	0.433218	0.395168
1.02639	3.03	0.840007	0.831628	0.468758	0.361113
T-bet (Positive Cells, %)
Control	Model	CAVO-L	CAVO-M	CAVO-H	Loratadine
80.06	69.66	81.8	90.1	91.99	78.42
80.3	74.57	75.23	84.54	88.75	79.35
93.08	76.41	78.66	86.8	92.07	84.07
84.95	69.5	87.74	91.71	93	91.38
92.5	73.34	91.37	94.11	96.59	82.01
GATA-3 (Positive Cells, %)
Control	Model	CAVO-L	CAVO-M	CAVO-H	Loratadine
0.58	16.66	9.17	1.58	14.83	13.74
0.45	21.94	6.02	0.25	11.68	15.04
0.77	15.94	8.37	11.16	12.93	13.36
2.35	18.05	6.7	10.19	5.33	14.32
1.2	28.87	9.17	13.25	4.39	9
